# Supplementary material for: Free Salivary Amino Acid Profile in Breast Cancer: Clinicopathological and Molecular Biological Features
Source: Curr Issues Mol Biol. 2024 Jun 5;46(6):5614–31. doi: 10.3390/cimb46060336 (PMC11202888; doi:10.3390/cimb46060336)
Supplement: Supplementary file 1 [file cimb-46-00336-s001.zip]

Archive with 1 entries (1 files):
- cimb-3037498-supplementary.pdf
